# Supplementary material for: Fracture Toughness and Blocking Force of Temperature-Sensitive PolyNIPAAm and Alginate Hybrid Gels
Source: Gels. 2022 May 23;8(5):324. doi: 10.3390/gels8050324 (PMC9140800; doi:10.3390/gels8050324)
Supplement: Supplementary file 1 [file gels-08-00324-s001.zip]

Archive with 1 entries (1 files):
- gels-1726063-supplementary.pdf
